# Supplementary material for: Novel germline variants in KMT2C in Chinese patients with Kleefstra syndrome-2
Source: Front Neurol. 2024 Jan 31;15:1340458. doi: 10.3389/fneur.2024.1340458 (PMC10864639; doi:10.3389/fneur.2024.1340458)
Supplement: Supplementary file 1 [file Table_1.xlsx]

## Sheet: Table S1
Table S1 Summary of the clinical features of the patients.
Patients clinical data	Our patient					Kleefstra et al. (2012)	Koemans et al. (2017)					Faundes et al.(2018)			Schoch et al. (2020)	Maria et al. (2022)	Wu et al. (2022)	Huma et al (2022)	Total
	Patient 1	Patient 2	Patient 3	Patient 4	Patient 5	Patient 6	Patient 7	Patient 8	Patient 9	Patient 10	Patient 11	Patient 12	Patient 13	Patient 14	Patient 15	Patient 16	Patient 17	Patient 18	N=18
Variants in KMT2C (NM_170606.2)	c.9166C>T (p.Gln3056*)	c.9232_9247delCAGCGATCAGAACCGT (p.Gln3078fs*13)	c.5068dupA (p.Arg1690fs*10)	c.10815_10819delAAGAA (p.Lys3605fs*7)	c.6911_6912insA (p.Met2304fs*8)	c.4441C>T (p.Arg1481*)	c.5216del (p.Pro1739Leufs*2)	c.7550C>G (p.Ser2517*)	c.1690A>T (p.Lys564*)	c.10812_10815del (p.Lys3605Glufs*24)	7q36.1 (151,858,920– 152,062,163) ×1	c.4744G>T (p.Gly1582*)	c.8849_8850delAT (p.His2950Argfs*17)	c.14526dupG (p.Pro4843Alafs*12)	7q36.1 (151,839,151– 151,965,981) ×1	c.9294C>T (p.Pro3082Ser)	c.9284delC (p.P3095Lfs∗2)	c.7247_7258del (p.His2416_Pro2419del)	Missense=1 Frameshift=10 nonsense=5 in-frame deletion=1 Microdeletions=2
Inherit	de novo	de novo	de novo	de novo	Maternal	de novo	de novo	de novo	de novo	de novo	de novo	de novo	de novo	de novo	de novo	de novo	de novo	de novo
Gender	Male	Male	Female	Male	Male	Female	Male	Male	Male	Female	Female	Female	Female	Female	Female	Female	Male	Male	9 females and 9 males
Age at last examination	4 years	1 years	9 years 5months	14 years	8 years	15 years	29 years	31 years	15 years	7 years	10 years	17 years	4 years	5 years	6 years	6 years	10 years	8 months
Height(SD)	-3	-2	-2	-4.1	-1.2	−2.5	−1.7	−0.5	−2	−3	NR	−2.1	−2	0.4	N.R	0.67	−0.5	−3	short statue=12/17
Weight(SD)	-4.2	-2	-3	0	-2	0	0.6	−1.5	1.7	−1.5	−2.5	−2.7	−2	0.18	N.R	0.67	−2	−3	weight loss=11/17
OFC(SD)	0	-1.9	0	-0.4	-0.5	-2	−0.5	−0.5	−0.6	−2.25	−2	−2.42	−1.97	−1	2	0.67	−1	−2	Microcephaly=7 Macrocephaly=2
Failure to thrive	＋	＋	＋	－	＋	－	－	＋	－	＋	＋	＋	＋	－	N.R	－	＋	＋	11/17
Walking	25 months	Can't Walk at last examination	15 momth	Normal	18 months	19 months	Walking delay	Walking delay	Walking delay	Walking delay	Walking delay	2.5 years	4 years	16 months but abnormal gait	N.R	Walking delay	Walking delay	Motor delay	15/16
Speech impairmen	Delayed speech	Delayed speech	Delayed speech	Delayed speech	Delayed speech	Nonverbal	Delayed speech	Delayed speech	Delayed speech	Delayed speech	Delayed speech	Delayed speech	Few words and animal sounds.	Nonverbal	Developmental regression	Delayed speech	Delayed speech	NA	17/17
Intellectual disability	Moderate	Moderate	Mild	Mild	Moderate	Moderate	Moderate	Mild	Moderate	Mild	Severe	Severe	Severe	Severe	Mild	Severe	Mild	Moderate	18/18
Facial dysmorphism	NA	＋	＋	－	＋	＋	＋	＋	＋	＋	＋	＋	＋	−	＋	＋	＋	＋	15/17
Muscular hypertonia	＋	＋	＋	－	＋	＋	＋	－	＋	－	＋	－	−	＋	N.R	＋	＋	N.R	11/16
Behavioral abnormalities	Autism	－	ADHD	Sleeping disorder	Autism	Aggressiveness,hyperactivity.	－	Autism	PDD-NOS,ADHD	Autism,sleeping disorder	Automutilation	Elective mutism	−	Autistic traits	N.R	Autism. Hyperactivity, aggressiveness	ADHD	N.R	13/16
Brain radiologic features	Normal	Normal	Normal	Normal	Normal	N.R	N.R	N.R	Normal	Normal	Non-progressive enlarged extracerebral space	N.R	Hydrocephalus hypoplasia of cerebellar vermis	N.R	N.R	alteration of the posterior periventricular signal, low-signal stria in the supratrigonal area, modest ectasia of the regional perivascular spaces.	N.R	Thinning of corpus callosum along with splenium	4/11
Seizures	−	−	−	−	−	−	＋	−	−	−	＋	−	−	−	−	−	−	＋	3/18
Other	−	−	−	−	−	thoracal kyphosis	PKU, RRI, Scoliosis	Strabismus, cryptorchidism	Bifid uvula, hypospadia, bilateral inguinal hernia,Kyphosis	skin, hoarse RRI, dry voice	−	Delayed puberty,Hearing impairment	−	Insensitivity to pain	Constipation	Slight telelia, ligamentous hyperlaxity	ear eczema	N.R
The following abbreviations are used: N.r., not reported; SD, standard deviation;GH,growth hormone;ADHD,attention-deficit-hyperactivity disorder; OFC,occipitofrontal circumference
